# Supplementary material for: Piceatannol Inhibits the Immunostimulatory Functions of Dendritic Cells and Alleviates Experimental Arthritis
Source: Int J Mol Sci. 2025 Apr 11;26(8):3626. doi: 10.3390/ijms26083626 (PMC12026827; doi:10.3390/ijms26083626)
Supplement: Supplementary file 1 [file ijms-26-03626-s001.zip]

Archive with 1 entries (1 files):
- ijms-3473583-supplementary.pdf
